# Supplementary material for: Nutritional Value of Canteen Menus and Dietary Habits and Intakes of University Students in Indonesia
Source: Nutrients. 2022 May 2;14(9):1911. doi: 10.3390/nu14091911 (PMC9105855; doi:10.3390/nu14091911)
Supplement: Supplementary file 1 [file nutrients-14-01911-s001.zip]

Archive with 1 entries (1 files):
- nutrients-1690363-supplementary.xlsx
