# Supplementary material for: Nutritional Value of Canteen Menus and Dietary Habits and Intakes of University Students in Indonesia
Source: Nutrients. 2022 May 2;14(9):1911. doi: 10.3390/nu14091911 (PMC9105855; doi:10.3390/nu14091911)
Supplement: Supplementary file 1 [file nutrients-14-01911-s001.zip › nutrients-1690363-supplementary.xlsx]

## Sheet: Sheet1
Supplymentary Table S1: The number and percentage of students' meal pattern in five consecutive weekdays (n= 333).
Meal sources		Men			Women			All
		Number	%	(1	Number	%	(1	Number	%	(1
Self-catered		30	13		16	9		46	11
Prepared away from home
	Cafeteria (2	125	53		58	32		183	44
	Eating outside (2	69	29		87	49		156	37
Skipping meals		14	6		18	10		32	8
Total number		238			179			417
(1 The percentage is the result of dividing the frequency of each meal source by the total number of responses.
(2 Gender for each variable were significantly difference (p value < 0.05; Repeated-measures analysis of variance (ANOVA))
